# Supplementary material for: Psychometric characteristics of DLQI-BRA and Skindex-16 to measure the impact of dermatological diseases on quality of life in Brazilian patients
Source: PLoS One. 2021 Aug 13;16(8):e0254882. doi: 10.1371/journal.pone.0254882 (PMC8362944; doi:10.1371/journal.pone.0254882)
Supplement: S1 Data — (XLSX) [file pone.0254882.s002.xlsx]

## Sheet: TICI
ID	SEX	MARITAL STATUS	SCHOOLING	DISEASE	DISEASE ONSET	PROFESSION	PEOPLE IN THE FAMILY	FAMILY INCOME	TREATMENT	SMOKE	HOW MANY/DAY	HOW LONG (MONTHS)	IF STOPPED HOW LONG(MONTHS)	DRINK	FREQUENCY/MONTHS	IF STOPPED HOW LONG(MONTHS)	HYPERTENSION	DIABETES	TRIGLYCÉRIDES	CHOLESTEROL	WEIGHT	HEIGHT	DLQI -1	2	3	4	5	6	7	8	9	10	DLQI	SKINDEX-16 - 1 S	2 S	3 S	4 S	5 E	6 E	7 E	8 E	9 E	10 E	11 E	12 F	13 F	14 F	15 F	16 F
17	M	2	1	PYTHRIASIS VERSICOLOR	0.08	HYDRAULIC OPERATOR	4	2	1	NO				NO			NÃO	NÃO	NÃO	NÃO	74	1.68	0	0	0	0	0	0	0	0	0	0	0	0	0	0	0	0	6	1	2	2	0	0	0	0	0	0	0
18	M	2	2	HISTOPLASMOSIS	0.75	RETIRED	3	4	1	NO			8	NO			NÃO	NÃO	NÃO	NÃO	70	1.67	2	0	0	0	0	0	3	0	0	0	5	3	2	2	3	2	6	5	4	4	3	0	0	0	0	0	0
19	F	2	2	PEMPHIGUS	0.25	ASSISTANT IN CHARGE	4	3	1	NO				NO			NÃO	NÃO	NÃO	NÃO	63	1.55	2	0	3	3	3	3	3	3	3	3	26	3	3	3	5	4	5	5	4	1	5	5	6	6	6	6	6
20	F	2	1	PEMPHIGUS	0.25	HOUSEKEEPER	2	2	1	NO				NO			NÃO	NÃO	NÃO	NÃO	62	1.68	1	1	2	2	2	2	3	2	2	3	20	4	6	5	5	5	6	5	5	4	5	5	5	4	2	5	5
21	F	1	2	SLE	15	RETIRED	2	1	3	YES	8	120		NO			NÃO	NÃO	NÃO	NÃO	95	1.63	2	0	3	1	3	3	3	2	2	3	22	4	1	3	3	4	5	2	4	3	3	2	2	4	0	6	6
22	M	2	1	Pb CUTANEOUS AND GANGLIONAR MYCOSE	1	FARM WORKER	3	2	1	NO				YES	8		SIM	NÃO	NÃO	NÃO	67	1.68	1	0	0	0	0	0	3	0	2	2	8	1	1	0	6	2	6	4	5	3	6	6	0	3	3	6	6
23	M	1	1	PSORIASIS	4	FARMER	1	1	2	YES	40	600		NO			NÃO	NÃO	NÃO	NÃO	80	1.68	2	1	1	1	1	2	0	1	1	1	11	1	1	1	1	1	0	2	0	0	2	0	0	0	0	0	2
24	F	2	2	PSORIASIS	43	RETIRED	2	2	2	NO			2	NO			SIM	SIM	NÃO	NÃO	74	1.58	1	1	0	1	0	0	0	1	0	1	5	4	5	0	6	5	5	4	4	2	3	4	2	2	2	3	6
25	F	2	1	PSORIASIS	6	HOUSEWIFE	5	2	2	YES	10			NO			NÃO	SIM	NÃO	SIM	61	1.53	3	2	1	2	1	2	0	3	3	1	18	3	6	0	6	3	6	3	6	6	6	1	6	3	6	3	6
26	F	2	1	PSORIASIS	35	SUPERVISOR	2	3	3	NO				NO			NÃO	NÃO	NÃO	NÃO	70	1.6	0	0	0	0	0	0	0	0	0	0	0	3	0	0	0	0	0	0	0	0	0	0	0	0	0	0	0
27	M	1	1	LEPROSY	5	RETIRED	1	1	2	YES	40	720		NO			SIM	NÃO	NÃO	NÃO	48	1.67	0	0	2	2	1	1	0	2	0	2	10	0	0	0	0	6	6	2	5	2	5	1	3	3	3	4	1
28	F	2	1	VASCULITIS	0.25	RETIRED	4	2	1	NO				NO			SIM	SIM	NÃO	NÃO	72	1.55	2	2	3	2	3	2	3	3	2	3	25	6	6	6	6	3	6	6	6	6	6	6	5	6	6	6	6
30	F	2	1	PSORIASIS	60	RETIRED	2	1	3	NO				NO			NÃO	NÃO	NÃO	SIM	67	1.61	1	0	0	3	0	2	0	0	0	1	7	6	6	6	4	3	6	5	6	6	5	6	0	0	1	1	1
31	M	2	2	PSORIASIS	15	WELDER	4	2	3	NO				NO			NÃO	NÃO	NÃO	NÃO	79	1.8	0	0	0	0	0	0	0	0	0	0	0	0	0	0	0	0	0	0	0	0	0	0	0	0	0	0	0
32	F	2	1	PSORIASIS	3	RETIRED	3	2	2	YES	2	480		NO			SIM	SIM	SIM	SIM	57	1.6	2	0	2	0	0	0	0	1	2	1	8	2	0	3	5	5	2	3	6	6	6	6	4	6	6	6	6
33	F	2	1	PSORIASIS	22	HOUSEKEEPER	4	3	2	NO			60	NO			NÃO	NÃO	SIM	SIM	70	1.57	1	0	0	0	1	0	0	1	0	0	3	0	0	4	0	0	3	5	4	2	4	5	3	3	3	3	3
34	M	1	1	PSORIASIS	6	CARPENTER	1	1	2	YES	20	300		YES	20		NÃO	NÃO	NÃO	NÃO	57	1.65	3	3	3	3	3	3	3	0	1	3	25	6	6	6	6	4	6	4	4	5	6	4	6	3	6	6	6
35	M	1	3	MELANOMA	1	DESIGNER	3	3	1	NO				YES	8		NÃO	NÃO	NÃO	NÃO	62	1.72	0	0	0	0	0	0	0	0	0	1	1	0	0	0	0	0	0	0	0	0	0	0	4	4	0	3	6
36	F	2	1	ERYSIPELAS	0.25	HOUSEKEEPER	4	2	1	NO				NO			SIM	NÃO	NÃO	NÃO	58	1.6	1	0	2	1	3	0	3	3	0	3	16	3	3	4	5	0	6	0	2	2	2	4	3	2	0	5	1
37	F	2	1	VASCULITIS	0.25	HOUSEKEEPER	5	2	1	NO				YES	8		SIM	SIM	NÃO	NÃO	76	1.59	1	2	3	1	2	0	0	1	0	3	13	3	2	4	4	4	5	3	3	4	3	2	4	4	2	3	3
38	M	2	1	ULCER	27	FARMER	2	2	3	NO			384	YES	28		NÃO	NÃO	NÃO	NÃO	73	1.64	0	0	0	0	0	0	0	0	0	0	0	4	0	0	0	0	4	0	0	0	5	4	0	0	0	0	0
39	F	2	1	PSORIASIS	20	HOUSEWIFE	2	2	1	NO			420	NO			SIM	NÃO	SIM	SIM	90	1.57	1	1	0	2	2	2	0	0	0	0	8	5	0	0	2	4	0	4	0	4	0	0	0	0	0	0	0
40	F	2	1	PSORIASIS	55	RETIRED	1	2	2	NO				NO			NÃO	NÃO	NÃO	NÃO	66	1.5	2	1	1	1	0	0	0	1	0	0	6	5	4	0	6	6	5	6	5	6	6	6	5	4	0	4	0
41	M	2	2	PSORIASIS	9	BAKER	3	2	2	NO				YES	4		NÃO	NÃO	SIM	SIM	98	1.88	1	0	0	1	1	0	0	0	0	0	3	3	4	3	2	3	4	3	5	0	4	3	2	3	5	4	5
45	F	2	1	PSORIASIS	26	HOUSEKEEPER	4	2	3	NO			120	YES	1		NÃO	NÃO	NÃO	NÃO	77	1.68	1	0	1	2	0	1	0	0	0	1	6	0	0	0	3	0	2	0	0	0	0	0	0	0	0	0	0
46	M	2	1	ULCER	30	RETIRED	2	2	3	NO			240	YES	8		NÃO	SIM	SIM	SIM	90	1.77	2	0	3	3	3	0	0	1	1	3	16	2	4	5	3	6	6	3	5	4	5	1	3	4	4	5	5
47	F	2	1	ERYSIPELAS	0.25	HOUSEKEEPER	3	2	1	NO				NO			SIM	NÃO	NÃO	NÃO	72	1.62	2	0	3	2	3	0	3	3	1	3	20	0	6	6	6	6	6	6	6	6	6	6	6	6	5	6	6
48	M	2	1	CSC	1	RETIRED	5	2	1	NO				NO			SIM	NÃO	NÃO	NÃO	75	1.63	1	0	2	0	2	0	3	3	0	2	13	1	2	0	1	2	6	0	2	0	4	3	0	3	2	4	6
49	F	3	1	CELLULITE	0.25	RETIRED	4	2	1	NO			84	NO			SIM	SIM	SIM	SIM	69	1.49	2	2	3	3	3	0	0	2	0	3	18	2	3	4	4	4	5	5	2	4	4	6	6	4	6	6	6
50	F	1	3	PSORIASIS	16	ACCOUNTANT	1	3	3	NO				YES	4		SIM	SIM	NÃO	NÃO	134.5	7.63	3	0	0	0	0	0	1	0	0	1	5	3	3	2	3	3	2	1	1	0	0	0	0	0	0	0	0
51	M	2	2	PSORIASIS	40	DRIVER	2	3	3	NO			240	NO			NÃO	SIM	NÃO	NÃO	83	1.85	1	0	0	0	0	0	0	0	0	0	1	3	2	0	3	2	5	6	6	6	5	4	6	2	0	0	0
52	M	2	1	PSORIASIS	60	RETIRED	7	3	3	NO			72	NO		240	SIM	SIM	SIM	SIM	64	1.62	3	2	3	3	0	0	0	0	0	0	11	6	6	5	6	6	6	6	6	6	6	6	5	6	6	6	6
53	M	2	1	PSORIASIS	43	FARMER	2	4	3	NO				NO			NÃO	NÃO	SIM	SIM	83	1.76	1	0	0	1	0	0	0	0	0	0	2	3	0	0	0	0	0	0	0	0	0	0	0	0	0	0	0
54	M	2	3	PSORIASIS	12	ENGINEER	2	4	12	NO			240	YES	4		SIM	NÃO	NÃO	NÃO	100	1.64	1	1	0	0	0	0	0	0	0	0	2	3	0	0	0	1	3	3	0	1	0	0	0	0	0	1	0
55	M	2	1	PSORIASIS	0.25	CONSTRUCTION WORKER	4	2	1	YES	3	180		YES	20		NÃO	NÃO	NÃO	NÃO	73	1.7	3	1	3	2	2	2	3	1	2	3	22	6	0	6	5	2	6	6	5	5	3	2	6	5	4	6	6
56	M	3	1	ERYSIPELAS	0.25	RETIRED	2	2	1	YES	30	600		NO			SIM	SIM	SIM	SIM	64	1.66	2	0	1	0	2	0	0	0	1	2	8	0	4	4	6	0	5	4	4	0	5	5	0	4	4	6	5
57	F	2	1	LEISHMANIASIS	10	RETIRED	2	2	2	NO				NO			SIM	NÃO	NÃO	NÃO	63	1.66	1	3	3	2	2	0	0	0	1	3	15	0	2	0	6	3	6	6	6	6	6	4	4	2	3	5	5
58	F	3	1	PSORIASIS	33	HOUSEKEEPER	1	1	3	NO				NO			SIM	NÃO	SIM	SIM	62	1.5	1	0	0	0	0	0	0	0	0	0	1	1	0	3	1	1	1	0	0	0	0	0	0	0	0	0	0
59	M	2	1	PSORIASIS	25	RETIRED	3	3	3	NO			218	NO		300	NÃO	NÃO	NÃO	NÃO	62	1.7	0	0	0	0	0	0	0	0	0	0	0	0	0	0	0	0	0	0	0	0	0	0	0	0	0	0	0
60	F	1	1	PSORIASIS	29	RETIRED	3	2	3	NO			120	NO			SIM	SIM	NÃO	NÃO	83	1.59	0	0	0	0	0	0	0	0	0	1	1	2	0	5	6	6	6	3	3	4	6	5	2	1	3	4	5
61	F	2	1	PSORIASIS	30	HOUSEWIFE	2	2	3	YES	3	180		NO			SIM	SIM	SIM	SIM	51	1.6	1	3	2	3	2	0	1	0	1	1	14	6	6	6	4	6	6	6	6	6	6	6	4	4	3	5	4
62	F	3	2	PSORIASIS	6	HOUSEWIFE	2	2	2	YES	10	360		NO			NÃO	NÃO	NÃO	NÃO	52	1.48	2	0	0	0	0	0	0	0	0	1	3	1	6	6	0	6	6	6	0	0	0	0	0	0	0	4	4
63	M	2	1	PSORIASIS	3	RETIRED	2	3	1	NO				NO			SIM	SIM	NÃO	NÃO	100	1.69	2	1	1	2	1	1	0	0	0	1	9	0	6	2	5	4	6	0	5	0	6	6	2	0	4	5	6
64	M	2	1	DERMATITIS CONTACT	4	FARMER	2	2	1	NO				NO			NÃO	SIM	NÃO	NÃO	97	1.68	3	3	3	0	1	0	2	0	0	1	13	4	3	0	3	5	3	2	5	4	3	3	2	3	0	4	6
65	F	2	2	PSORIASIS	21	HOUSEWIFE	3	2	3	NO				NO			NÃO	SIM	NÃO	NÃO	78	1.63	1	0	0	0	0	0	0	0	0	0	1	4	1	4	5	0	0	0	0	0	6	4	0	0	0	0	0
67	M	2	2	PSORIASIS	35	RETIRED	2	3	3	NO				YES	8		NÃO	NÃO	NÃO	NÃO	87	1.69	1	3	2	3	0	0	0	0	0	0	9	2	0	0	1	1	2	3	3	3	3	3	2	1	1	1	2
68	F	2	2	PSORIASIS	38	WAITER	5	2	3	NO			72	NO			NÃO	NÃO	SIM	SIM	92	1.65	2	2	2	2	0	0	0	0	0	0	8	4	0	0	6	2	6	6	0	3	0	5	3	0	0	6	6
69	M	2	2	PSORIASIS	30	RETIRED	4	3	2	YES	20	516		YES	2		NÃO	NÃO	NÃO	NÃO	64	1.82	1	0	0	0	0	0	0	0	0	0	1	2	0	0	3	4	0	3	3	3	0	0	0	0	0	0	0
70	F	1	2	ICHTHYOSIS	51	RETIRED	5	3	3	YES	30	360		NO			NÃO	NÃO	SIM	SIM	62	1.45	2	0	0	3	0	0	0	0	0	1	6	4	0	2	6	6	4	0	0	0	3	0	6	4	6	0	0
71	M	2	1	PSORIASIS	13	ADMINISTRATIVE MANAGER	2	2	3	NO				NO			SIM	SIM	NÃO	NÃO	67	1.73	1	0	0	1	0	0	0	0	0	0	2	5	0	0	3	0	6	5	0	0	0	0	0	0	0	0	0
73	M	3	1	PSORIASIS	2	FARMER	1	1	1	NO				YES	4		SIM	NÃO	NÃO	NÃO	77	1.6	2	3	0	1	0	0	3	0	0	1	10	6	6	6	6	6	6	0	0	6	6	6	0	0	6	3	1
74	F	2	1	PSORIASIS	5	CHEF	5	2	2	YES	2	240		NO			SIM	SIM	NÃO	NÃO	83	1.6	1	1	1	1	0	0	0	0	0	0	4	4	0	0	5	5	0	6	0	0	0	0	0	5	5	0	0
75	M	2	2	CELLULITE	0.25	RETIRED	5	2	1	NO				NO			SIM	NÃO	NÃO	NÃO	87	1.6	0	1	1	0	0	0	0	1	0	1	4	1	0	3	3	2	1	0	1	0	4	0	2	0	0	0	0
76	F	2	2	pb MYCOSIS	0.75	PRODUCTION ENGINEER	2	2	1	YES	20	15		YES	8		NÃO	NÃO	NÃO	NÃO	50	1.62	0	3	3	3	2	0	3	0	3	3	20	0	0	5	5	0	5	5	5	5	5	5	5	5	3	3	4
77	M	2	1	LEPROSY	8	FARMER	7	2	2	NO			4	NO			NÃO	SIM	NÃO	NÃO	40	1.65	2	1	0	0	0	0	3	2	1	1	10	1	2	1	3	4	4	4	4	5	5	5	2	4	3	3	3
78	M	3	1	VENOUS ULCERA	20	RETIRED	1	2	3	NO				NO			SIM	SIM	NÃO	NÃO	82	1.74	2	2	2	2	1	0	0	0	0	1	10	0	0	4	5	4	6	3	2	1	5	3	1	1	1	1	2
79	F	3	1	CSC	1	RETIRED	4	2	1	NO				NO			NÃO	NÃO	NÃO	NÃO	68	1.61	0	0	0	1	1	0	0	0	0	3	5	0	4	2	0	0	0	0	0	0	0	0	2	4	0	5	5
80	M	2	1	PSORIASIS	25	RETIRED	3	4	2	NO			180	NO		4	NÃO	NÃO	SIM	SIM	96	1.64	1	0	0	0	0	0	0	0	0	0	1	2	1	0	0	0	0	3	0	0	0	0	0	0	0	0	0
82	F	3	1	PSORIASIS	5	RETIRED	4	4	2	NO				NO			SIM	NÃO	NÃO	NÃO	94	1.59	3	0	0	0	0	0	0	0	0	0	3	5	2	0	0	1	4	1	0	1	0	0	0	0	0	0	0
83	M	2	2	PSORIASIS	56	CREDIT OFFICER	3	4	3	NO			432	YES	10		NÃO	NÃO	NÃO	NÃO	69	1.56	1	0	0	0	0	0	0	0	0	0	1	4	0	5	0	0	0	0	0	0	0	0	0	0	0	0	0
84	F	2	1	PSORIASIS	7	HOUSEWIFE	2	1	2	NO			300	NO		360	SIM	SIM	SIM	SIM	90	1.63	2	2	1	0	1	0	0	0	0	0	6	5	6	6	5	0	4	0	0	6	5	6	0	0	0	0	0
85	F	2	1	PSORIASIS	20	HOUSEWIFE	3	2	3	NO				NO			SIM	SIM	NÃO	NÃO	74	1.6	1	0	0	0	0	0	0	0	0	1	2	0	0	0	0	0	0	0	0	0	0	0	0	0	0	0	0
86	M	2	3	PSORIASIS	34	MECHANICAL	3	4	2	NO				YES	12		NÃO	NÃO	NÃO	SIM	80	1.7	2	1	1	2	1	0	0	2	0	1	10	4	4	3	3	3	5	5	5	4	5	4	4	4	5	4	5
87	M	3	3	PSORIASIS	8	TEACHER	1	4	2	NO			156	YES	20		NÃO	NÃO	SIM	NÃO	71	1.74	1	1	1	1	1	0	1	1	0	0	7	2	0	0	2	1	2	3	2	2	3	1	1	2	1	1	1
88	F	2	2	MELANOMA	5	HAIRDRESSER	3	3	2	NO				NO			SIM	SIM	SIM	SIM	103	1.65	1	0	0	0	0	0	3	0	0	0	4	0	0	1	0	6	0	0	0	4	0	0	0	0	0	2	0
89	F	3	1	DERMATITIS CONTACT	10	RETIRED	2	2	2	NO				NO			SIM	SIM	NÃO	NÃO	82	1.64	0	0	0	2	1	0	0	2	0	2	7	4	2	1	3	5	4	3	2	4	5	1	1	2	2	2	2
90	F	2	1	ROSACEA	0.75	HOUSEWIFE	6	2	1	NO				NO			SIM	NÃO	NÃO	NÃO	73	1.6	1	0	0	0	3	0	0	0	0	0	4	0	4	0	0	0	6	5	5	5	5	5	0	0	0	0	0
91	M	2	1	PSORIASIS	10	CONSTRUCTION WORKER	6	2	1	NO			120	YES	12		SIM	NÃO	NÃO	NÃO	95	1.74	1	0	0	0	0	0	0	0	0	0	1	1	2	1	5	6	6	0	0	0	5	0	0	0	0	0	0
92	M	2	1	PSORIASIS	7	DRIVER	4	2	1	NO				YES	2		SIM	SIM	SIM	NÃO	148	1.83	2	0	0	1	0	0	0	0	0	0	3	0	0	0	0	0	0	0	0	0	0	0	0	0	0	0	0
93	F	2	1	PSORIASIS	9	HOUSEWIFE	5	3	2	NO				NO			SIM	SIM	NÃO	NÃO	74	1.6	1	0	0	0	0	0	0	0	0	0	1	6	5	6	6	5	4	0	0	0	0	0	0	0	0	0	0
94	F	2	1	PSORIASIS	12	HOUSEWIFE	3	2	3	NO				NO			SIM	NÃO	NÃO	SIM	79	1.62	1	0	0	2	0	0	0	0	0	0	3	3	0	0	0	0	0	3	0	0	0	0	0	0	0	0	0
95	F	2	1	PSORIASIS	5	HOUSEWIFE	3	2	2	NO				NO			SIM	SIM	NÃO	NÃO	62	1.5	2	2	0	0	0	0	0	0	0	0	4	3	2	3	6	5	6	3	0	3	4	3	3	4	0	4	4
96	M	2	1	DERMATITIS CONTACT	1	RETIRED	1	1	1	NO				YES	12		SIM	SIM	NÃO	NÃO	54	1.6	2	1	1	2	1	0	0	2	1	2	12	4	3	3	3	3	3	3	2	2	1	1	3	1	2	0	0
97	M	3	1	CELLULITE	1	RETIRED	1	2	1	YES	3	240		YES	6		SIM	SIM	NÃO	NÃO	135	1.7	1	0	2	2	2	0	1	1	1	1	11	3	3	3	2	2	5	2	1	4	4	4	5	4	2	2	2
98	M	2	2	PSORIASIS	6	CONSTRUCTION WORKER	2	2	2	YES	10	300		YES	12		NÃO	NÃO	NÃO	NÃO	72	1.7	2	1	0	0	0	0	0	0	0	0	3	4	2	5	6	5	6	3	4	5	6	0	0	0	0	0	0
99	M	2	2	PSORIASIS	12	RETIRED	3	3	2	NO				YES	8		SIM	NÃO	NÃO	NÃO	66	1.76	1	0	1	0	0	0	0	0	0	0	2	1	0	0	0	0	0	0	0	0	0	0	0	0	0	0	0
100	F	2	3	PSORIASIS	14	STUDENT	2	2	3	NO				NO			NÃO	NÃO	NÃO	NÃO	90	1.69	1	0	0	0	0	0	0	0	0	0	1	3	2	4	2	1	0	0	0	0	0	0	0	0	0	0	0
102	M	2	3	PSORIASIS	15	ENGINEER	3	4	3	NO				YES	8		NÃO	NÃO	SIM	NÃO	73	1.69	1	2	1	2	2	1	1	1	1	1	13	3	4	3	4	4	4	4	4	4	4	3	2	3	3	3	4
103	F	3	1	PSORIASIS	6	HOUSEWIFE	2	1	2	NO				NO			NÃO	SIM	SIM	SIM	49	1.48	1	1	0	0	0	0	0	0	0	0	2	0	0	0	0	0	0	0	0	0	0	0	0	0	0	0	0
104	M	2	1	DERMATITIS CONTACT	8	RETIRED	2	2	5	YES	10	120		YES	10		SIM	NÃO	SIM	SIM	95	1.68	1	1	1	1	0	0	0	0	0	0	4	4	2	3	3	3	1	1	0	2	0	2	2	1	2	1	1
105	M	2	2	ERYSIPELAS	3	DRIVER	3	2	2	NO				NO			SIM	NÃO	NÃO	NÃO	87	1.65	1	1	0	0	0	0	1	1	0	1	5	2	4	3	2	1	1	0	1	1	1	1	3	2	0	3	0
114	M	2	2	ERYSIPELAS	2	HOUSEKEEPER	3	2	2	NO				NO			NÃO	NÃO	NÃO	NÃO	72	1.63	1	1	2	2	1	1	1	0	0	1	10	1	5	3	3	3	2	2	4	3	2	2	1	0	0	0	0
124	M	2	2	pb MYCOSIS	2	RETIRED	5	3	1	NO				NO			SIM	NÃO	NÃO	NÃO	80	1.72	1	1	1	1	2	2	0	0	1	1	10	4	3	2	2	1	0	0	0	1	1	1	0	0	0	0	0
125	F	2	1	MELANOMA	3	RETIRED	3	2	1	NO				NO			SIM	SIM	NÃO	NÃO	72	1.56	1	1	0	2	2	1	1	0	1	2	11	2	2	3	3	2	1	0	0	1	2	1	1	1	1	1	1
126	M	1	3	VASCULITIS	1	TEACHER	3	3	1	NO				SIM	8		NÃO	NÃO	NÃO	NÃO	75	1.76	1	2	1	0	0	0	1	1	0	0	6	2	3	2	2	2	1	1	2	0	0	0	1	1	0	3	0
127	F	2	2	PSORIASIS	21	JANITOR	2	2	3	NO			14	NO		24	NÃO	NÃO	NÃO	NÃO	91.2	1.68	1	3	2	2	3	3	0	0	3	1	18	1	1	1	2	2	6	6	6	6	6	6	3	5	0	6	5
129	F	2	2	VASCULITIS	0.25	TEACHER	2	2	1	NO				YES	8		NÃO	NÃO	NÃO	NÃO	90	1.64	0	0	1	1	1	0	3	0	1	2	9	0	2	2	2	0	5	3	0	0	0	0	0	0	0	0	4
130	M	2	2	PIODERMA GANGRENOUS	0.25	SERVER	4	2	1	YES	10	120		NO			NÃO	NÃO	NÃO	NÃO	69	1.88	3	0	3	3	3	0	3	2	2	3	22	3	4	6	6	6	6	0	5	0	3	4	3	6	4	6	6
145	M	1	2	DIABETIC FOOT	16	ENGINEER	1	2	3	NO				YES	10		SIM	SIM	SIM	SIM	120	1.82	0	0	0	0	0	0	0	1	1	2	4	0	1	2	3	6	3	3	4	5	0	0	0	0	0	0	0
146	M	2	1	pb MYCOSIS	0.5	RETIRED	1	1	1	NO				NO			SIM	SIM	NÃO	NÃO	62	1.65	2	2	1	0	0	0	0	0	0	1	6	3	4	3	2	0	6	2	2	3	4	3	0	2	2	2	2
147	F	2	2	DERMATITIS CONTACT	1	RETIRED	3	2	1	NO				NO			SIM	SIM	SIM	SIM	64	1.5	3	2	2	1	0	0	0	0	2	2	12	4	2	3	4	2	6	6	6	6	6	4	4	3	2	1	1
148	M	1	3	pb MYCOSIS	0.25	DESIGNER	4	3	1	NO				YES	8		NÃO	NÃO	NÃO	NÃO	58	1.75	0	0	0	0	0	0	0	0	0	0	0	0	2	3	2	1	6	5	5	3	2	3	4	4	3	3	6
149	F	2	1	PSORIASIS	6	RETIRED	2	2	2	NO				NO			SIM	SIM	SIM	SIM	82	1.55	1	0	0	0	0	0	0	0	0	0	1	4	2	2	0	0	0	0	0	0	0	5	3	2	2	0	1
150	F	2	2	PSORIASIS	21	HOUSEWIFE	3	3	3	NO				NO			NÃO	NÃO	NÃO	NÃO	57	1.55	1	3	3	3	3	0	0	0	3	0	16	3	2	6	6	6	6	6	6	6	6	5	0	3	3	2	0
151	M	2	1	PSORIASIS	7	RETIRED	3	2	2	YES	20	420		NO			SIM	NÃO	NÃO	NÃO	84	1.65	1	0	0	1	0	0	0	0	0	0	2	3	2	1	2	0	1	1	0	0	1	0	0	0	0	0	0
152	F	1	3	DERMATITIS CONTACT	1	TECHNICAL CONSULTANT	4	3	1	NO				YES	8		NÃO	NÃO	NÃO	NÃO	62	1.65	2	0	3	3	3	3	3	2	3	3	25	3	3	3	5	4	5	5	5	1	5	5	6	6	6	6	6
153	F	1	1	DERMATITIS CONTACT	2	HOUSEWIFE	3	2	2	NO				YES	8		NÃO	NÃO	NÃO	NÃO	58	1.6	1	1	2	2	2	2	3	2	2	2	19	4	6	5	5	5	6	5	5	4	5	5	5	3	2	5	5
154	M	2	2	DERMATITIS CONTACT	1	MECHANICAL	2	2	1	NO				NO			SIM	SIM	NÃO	NÃO	65	1.69	2	0	3	1	3	3	3	2	2	3	22	4	1	3	3	4	4	2	4	3	3	2	2	4	0	6	6
155	M	2	1	PSORIASIS	21	RETIRED	3	2	3	NO			240	NO		36	NÃO	NÃO	NÃO	NÃO	75	1.82	1	0	0	0	0	0	0	0	0	0	1	1	0	0	0	0	0	0	0	0	0	0	0	0	0	0	0
156	F	2	1	PSORIASIS	25	RETIRED	2	2	3	NO			120	YES	1		NÃO	SIM	SIM	NÃO	84	1.6	0	0	0	0	0	0	0	0	0	1	1	0	0	0	2	2	0	0	0	0	0	0	0	0	0	0	0
157	F	2	2	PSORIASIS	25	MERCHANT	3	2	3	NO				NO		120	NÃO	NÃO	NÃO	NÃO	70	1.63	1	1	2	3	1	0	0	0	0	0	8	3	4	4	6	6	4	6	6	6	6	6	6	6	6	0	0
162	F	2	1	DERMATITIS ATOPIC	2	HOUSEWIFE	3	1	2	YES	5	360		NO		120	NÃO	NÃO	NÃO	NÃO	67	1.63	1	0	1	0	0	0	0	1	0	0	3	4	2	2	1	1	0	0	1	1	0	5	3	2	2	0	1
163	F	2	2	DIABETIC FOOT	3	HAIRDRESSER	7	3	3	NO				NO			SIM	SIM	SIM	SIM	87	1.71	2	1	1	2	1	1	1	1	0	0	10	3	3	2	1	2	2	3	2	1	1	1	2	1	2	3	3
164	M	2	1	pb MYCOSIS	0.5	RETIRED	2	1	1	NO				NO			SIM	NÃO	SIM	SIM	73	1.68	1	1	1	0	0	0	0	1	1	0	5	3	2	2	2	1	2	1	0	0	0	1	2	1	1	1	1
197	F	2	1	DERMATITIS ATOPIC	2	RETIRED	3	2	1	NO				NO			SIM	SIM	SIM	SIM	67	1.58	2	1	2	2	1	0	0	0	0	0	8	5	2	1	5	5	5	6	3	6	6	3	4	3	1	1	1
198	F	2	1	ROSACEA	1	RETIRED	4	2	1	YES	10	240		NO			SIM	NÃO	NÃO	NÃO	59	1.52	2	3	3	0	3	0	0	1	1	2	15	2	2	1	4	6	4	6	6	6	6	6	2	2	2	1	1
199	F	1	2	VITILIGO	15	SALESMAN	3	1	2	NO				YES	8		NÃO	NÃO	NÃO	NÃO	72	1.75	0	0	3	1	3	0	2	0	0	0	9	0	0	0	3	2	3	6	6	6	3	2	1	1	3	3	3
200	M	2	1	PSORIASIS	7	SALESMAN	4	3	1	YES	20	360		NO			SIM	SIM	SIM	SIM	76	1.69	0	0	0	0	0	0	0	0	0	0	0	0	0	0	0	0	0	0	0	2	1	1	3	1	0	0	0
201	F	2	1	PSORIASIS	20	RETIRED	7	3	3	NO				NO			SIM	SIM	NÃO	NÃO	73	1.65	3	0	0	0	0	0	0	0	0	0	3	6	6	5	6	1	0	0	0	0	0	5	0	0	0	0	0
202	M	1	1	PSORIASIS	15	DRIVER	1	2	3	NO				NO			SIM	NÃO	NÃO	NÃO	79	1.7	3	2	2	3	2	0	1	1	0	0	14	6	6	4	6	6	6	6	6	6	6	6	6	6	5	6	6
203	M	2	1	PSORIASIS	13	HOUSEKEEPER	3	2	3	YES	5	480		NO		48	NÃO	NÃO	NÃO	NÃO	57.6	1.7	3	0	0	0	0	0	0	0	0	0	3	4	4	2	0	0	0	0	0	0	0	0	0	0	0	0	0
204	F	1	1	PSORIASIS	9	WAITER	3	2	2 ANOS	YES	6	204		NO		12	NÃO	NÃO	NÃO	NÃO	60	1.5	1	0	0	0	3	0	0	0	0	0	4	6	0	6	6	6	6	0	6	0	5	6	4	0	0	0	0
205	F	3	1	PSORIASIS	6	HOUSEWIFE	3	3	2	NO				NO			NÃO	NÃO	NÃO	NÃO	85	1.55	3	3	2	3	3	0	3	1	0	3	21	6	6	6	6	6	6	6	6	6	6	6	6	6	6	6	6
206	F	2	1	PSORIASIS	22	RETIRED	2	2	1 ANO 4 M	YES	20	576		NO			SIM	SIM	SIM	NÃO	76	1.63	0	1	0	1	0	0	0	0	0	0	2	0	2	0	4	5	3	1	6	0	0	1	0	0	0	0	0
208	M	2	3	PSORIASIS	30	INSTRUCTOR	3	4	3	NO				YES	8		SIM	NÃO	SIM	SIM	83	1.71	0	0	0	0	0	0	0	0	0	0	0	0	0	0	2	1	0	0	0	0	0	0	0	0	0	0	0
209	F	2	1	PSORIASIS	30	HOUSEWIFE	2	2	3	NO				NO			SIM	SIM	SIM	SIM	49	1.62	1	2	1	1	1	1	0	1	0	0	8	1	1	1	2	6	3	4	2	2	3	3	3	2	1	1	1
210	M	2	2	PSORIASIS	10	CASHIER	2	2	3	NO				YES	8		NÃO	NÃO	NÃO	NÃO	92	1.77	1	0	0	0	0	0	0	0	0	0	1	0	1	1	2	1	2	2	3	2	2	2	1	4	3	3	2
211	M	2	2	PSORIASIS	9	WELDER	3	3	2	YES	10	240		NO			SIM	NÃO	SIM	SIM	78	1.78	2	2	0	2	0	0	0	0	0	0	6	4	3	4	2	5	3	5	5	0	0	0	0	0	0	0	0
212	M	2	2	PSORIASIS	8	FREELANCER	2	2	2 ANOS	NO				NO		48	NÃO	NÃO	NÃO	NÃO	100	1.62	2	1	1	2	1	0	0	1	0	1	9	6	6	0	6	6	6	6	6	6	6	6	6	6	6	6	6
213	F	2	2	VITILIGO	12	SALESMAN	3	2	3	NO				NO			NÃO	NÃO	Não	Não	68	1.59	0	3	1	1	1	0	0	0	0	0	6	0	0	0	0	0	3	6	6	6	3	4	3	2	0	0	0
214	M	3	1	DIABETIC FOOT	3	RETIRED	4	2	3	NO				NO			SIM	SIM	SIM	SIM	98	1.67	3	0	0	2	2	0	0	0	0	0	7	3	4	2	2	3	6	1	2	2	2	2	0	0	0	0	0
215	F	2	2	VENOUS ULCERA	10	CHEF	3	1	7	YES	12	180		NO			SIM	SIM	NÃO	NÃO	75	1.62	3	3	3	3	2	0	2	0	0	2	18	0	2	4	5	6	6	6	6	6	6	2	0	0	0	4	4
216	M	1	2	DERMATITIS ATOPIC	2	VALET	5	2	1	NO				NO			NÃO	NÃO	NÃO	NÃO	70	1.72	3	0	1	1	1	0	0	0	0	0	6	5	3	1	2	2	3	1	1	1	1	0	0	0	0	0	0
217	F	1	1	DERMATITIS ATOPIC	1	HOUSEKEEPER	3	1	1	NO				NO			NÃO	NÃO	NÃO	NÃO	56	1.55	2	1	2	1	2	0	0	0	0	0	8	4	3	1	4	2	5	4	6	6	6	3	2	2	3	0	0
221	M	2	1	PSORIASIS	6	HOUSEKEEPER	4	2	2	NO			360	NO			SIM	NÃO	NÃO	NÃO	150	1.79	2	0	0	0	0	0	0	0	0	0	2	6	4	5	0	0	0	0	0	0	0	0	0	0	0	0	0
222	M	2	1	PSORIASIS	18	FARMER	3	2	3	YES	15	564		YES	8		NÃO	NÃO	NÃO	NÃO	68	1.62	0	1	0	3	0	0	1	0	0	0	5	0	0	0	0	0	0	2	1	2	2	0	0	0	0	0	0
223	M	2	2	PSORIASIS	10	VALET	2	2	2	NO				NO			SIM	NÃO	SIM	SIM	77	1.6	2	1	0	3	0	0	0	0	0	1	7	5	4	0	2	2	6	2	2	2	3	1	0	1	0	1	1
224	F	2	3	PSORIASIS	10	OFFICER	4	2	3	NO				NO			NÃO	NÃO	NÃO	NÃO	65	1.67	0	1	0	1	1	1	0	0	0	0	4	0	0	0	0	0	6	6	0	0	6	0	0	6	0	6	0
225	M	2	1	PSORIASIS	9	OPERATIONS MANAGER	4	2	1	NO				NO		3	NÃO	NÃO	NÃO	SIM	75	1.8	1	2	0	2	0	0	0	1	0	0	6	5	6	5	4	6	4	6	6	6	6	1	6	3	2	2	1
226	M	2	1	PSORIASIS	7	DRIVER	3	2	2	NO				NO			SIM	SIM	NÃO	NÃO	89	1.6	0	0	0	0	0	0	0	0	0	0	0	0	0	0	0	0	0	0	0	0	0	0	0	0	0	0	0
227	M	1	2	PSORIASIS	10	FARMER	1	2	2	NO				NO			NÃO	SIM	SIM	SIM	143	1.81	0	0	0	0	0	0	0	0	0	0	0	0	0	0	4	6	0	0	0	0	0	0	0	0	0	0	0
228	F	2	1	PSORIASIS	25	HOUSEKEEPER	4	1	3	NO				NO			NÃO	NÃO	NÃO	NÃO	96	1.54	3	3	0	3	3	0	0	0	2	0	14	6	6	5	5	6	6	6	6	5	6	6	6	6	5	6	6
229	F	2	1	PSORIASIS	11	HOUSEWIFE	3	2	3	NO				NO			SIM	SIM	NÃO	SIM	90	1.65	1	0	0	0	0	0	0	0	0	1	2	2	0	0	0	0	0	0	0	0	0	0	0	0	0	0	0
230	M	1	1	PSORIASIS	20	MECHANICAL	5	2	2	NO				YES	4		NÃO	NÃO	NÃO	NÃO	76	1.59	2	2	1	2	1	1	1	2	1	1	14	5	3	3	2	2	2	4	2	3	3	0	0	0	0	0	0
231	M	2	1	PSORIASIS	5	CONSTRUCTION WORKER	4	2	2	YES	10	468		YES	7		NÃO	NÃO	SIM	SIM	76	1.77	0	0	0	0	0	0	0	0	0	0	0	2	0	0	0	0	0	0	0	0	0	0	0	0	0	0	0
232	F	2	3	Melasma	7	NURSE	3	3	2	NO				NO			NÃO	NÃO	NÃO	Não	54	1.58	0	3	0	0	1	0	0	0	0	2	6	0	0	0	1	4	4	6	0	2	0	0	0	0	0	0	0
233	F	3	3	Melasma	12	NURSE	1	4	3	NO				YES	4		NÃO	NÃO	NÃO	Não	56	1.56	0	1	0	0	0	0	0	0	0	0	1	0	0	0	1	1	0	0	0	0	0	0	0	0	0	0	0
234	M	2	1	ERYSIPELAS	3	RETIRED	3	1	1	YES	5	240		NO			SIM	SIM	SIM	SIM	67	1.63	3	3	3	0	2	0	0	0	0	0	11	3	4	4	5	6	5	5	6	6	6	6	6	0	0	6	4
235	F	1	3	Rosácea	1	NUTRICIONIST	3	3	1	NO				NO			NÃO	NÃO	NÃO	SIM	56	1.62	0	2	0	0	1	0	0	1	0	0	4	0	2	0	4	3	4	6	6	4	4	5	3	3	3	2	2
236	F	2	2	MELANOMA	1	SALESMAN	2	2	1	NO				NO			SIM	Não	NÃO	NÃO	72	1.79	0	0	3	0	3	0	3	1	1	2	13	0	0	2	3	0	6	0	6	0	0	6	0	0	0	0	6
237	M	2	2	ERYSIPELAS	2	CONSTRUCTION WORKER	5	2	1	YES	5	180		YES	8		SIM	SIM	SIM	SIM	83	1.75	3	3	1	2	2	0	3	1	1	0	16	4	6	4	5	4	5	6	6	6	5	5	2	2	1	6	6
238	M	1	1	PSORIASIS	15	RETIRED	1	1	3	NO				NO			NÃO	NÃO	NÃO	NÃO	86	1.6	3	0	0	1	1	0	0	0	0	0	5	3	0	0	3	0	0	0	0	0	0	0	0	0	1	0	1
239	F	2	2	PSORIASIS	18	CHEF	3	2	3	NO				NO			NÃO	NÃO	NÃO	NÃO	135	1.78	3	3	1	3	1	0	0	0	0	1	12	6	0	0	6	6	6	6	6	6	6	1	0	0	0	0	0
256	F	1	2	ROSÁCEA	1	HOUSEKEEPER	5	3	1	NO				NO			NÃO	NÃO	SIM	SIM	67	1.56	1	3	0	0	0	0	0	0	1	0	5	0	3	0	3	3	5	6	6	6	6	6	2	2	2	2	0
257	F	2	2	MELASMA	7	HAIRDRESSER	4	2	1	NO			24	NO			SIM	NÃO	SIM	SIM	97	1.72	0	2	0	0	0	0	0	0	0	0	2	0	0	0	0	3	0	6	6	3	3	2	0	0	0	0	0
258	M	1	2	pb MYCOSIS	2	JOBLESS	3	2	2	YES				YES	10		NÃO	NÃO	NÃO	NÃO	75	1.73	2	2	1	1	3	0	0	0	2	0	11	1	0	0	2	2	6	2	2	3	5	0	0	0	3	2	2
259	M	2	1	DERMATITIS CONTACT	1	BUSINESSMAN	5	4	1	NO				NO			SIM	SIM	NÃO	NÃO	92	1.68	3	2	2	3	0	0	1	0	0	0	11	4	2	1	4	4	5	5	3	2	2	3	2	2	1	1	1
260	M	2	2	URTICARIA	0.25	MECHANIC	2	3	1	NO				NO			NÃO	NÃO	NÃO	NÃO	70	1.67	3	1	3	2	3	1	1	0	1	1	16	6	2	2	4	2	5	2	2	2	4	2	2	2	1	5	5
261	M	1	1	ERYSIPELAS	1	RETIRED	1	4	1	NO				NO			SIM	SIM	SIM	SIM	120	1.73	2	1	2	1	3	0	0	0	0	0	9	4	4	4	5	6	6	3	4	3	4	4	4	4	4	3	3
262	M	2	1	DERMATITIS CONTACT	1	RETIRED	2	2	1	NO				NO			NÃO	NÃO	NÃO	NÃO	73	1.76	2	1	2	2	2	0	0	0	0	0	9	3	1	1	4	5	2	2	2	2	2	1	1	1	1	1	3
263	F	1	1	PSORIASIS	38	DRESSMAKER	2	1	3	NO				NO			SIM	NÃO	NÃO	SIM	67	1.55	3	3	0	3	0	0	0	0	0	2	11	0	0	5	6	6	6	6	6	6	6	6	6	6	6	6	6
264	F	1	3	PSORIASIS	22	ADMINISTRATIVE MANAGER	2	3	3	NO				NO			NÃO	NÃO	NÃO	NÃO	78	1.54	0	1	1	1	1	1	2	0	0	0	7	0	0	2	2	2	2	2	1	2	2	2	0	0	0	2	2
265	F	1	3	DERMATITIS ATOPIC	3	NURSE	7	4	2	NO				NO			NÃO	NÃO	NÃO	NÃO	96	1.67	2	1	1	0	0	1	1	0	0	1	7	4	4	3	4	5	3	1	1	2	1	0	1	0	0	5	4
266	M	2	1	PSORIASIS	9	MUSICIAN	2	2	2	YES	10	576		NO			SIM	SIM	SIM	SIM	95	1.75	1	0	0	0	0	0	0	0	0	2	3	3	0	2	0	5	5	3	3	2	6	6	5	5	6	5	0
267	M	2	3	DERMATITIS	15	OFFICER	3	4	8	NO				NO			NÃO	NÃO	NÃO	NÃO	86	1.78	2	1	0	0	0	1	1	2	0	0	7	5	5	2	6	5	4	3	3	2	5	4	2	1	1	1	1
268	F	3	3	DERMATITIS ATOPIC	20	RETIRED	2	3	2	NO				NO			NÃO	NÃO	NÃO	NÃO	67	1.68	1	0	0	0	0	0	0	0	0	0	1	6	1	1	2	5	1	1	1	1	1	1	1	1	1	1	1
269	F	2	3	ANDROGENETIC ALOPECIA	15	TEACHER	4	2	2	NO				NO			NÃO	NÃO	NÃO	NÃO	72	1.78	0	3	3	3	1	0	0	0	3	0	13	6	1	1	6	6	6	6	6	6	6	6	5	6	3	5	2
270	F	2	2	KEATODERMA PALMOPLANTAR	26	TEACHER	2	2	3	NO				NO			NÃO	NÃO	NÃO	NÃO	60	1.57	1	0	0	0	0	1	0	1	1	0	4	2	0	0	0	0	0	1	0	0	0	0	1	0	0	0	0
271	F	2	2	ROSACEA	13	HOUSEWIFE	3	4	1	YES	20	360		NO			NÃO	NÃO	NÃO	NÃO	63	1.7	2	3	0	3	3	3	0	1	0	0	15	0	0	0	0	0	0	5	5	6	6	6	6	6	0	6	6
272	F	1	1	CELLULITE	1	HOUSEWIFE	5	3	1	NO				NO			SIM	SIM	NÃO	NÃO	68	1.68	3	2	1	1	1	0	0	0	0	0	8	2	3	2	4	2	5	5	6	6	6	4	3	3	1	1	2
273	F	3	1	PRESSURE ULCER	1	RETIRED	3	3	1	NO				NO			SIM	SIM	SIM	SIM	52	1.6	3	3	0	0	0	0	0	0	0	2	8	0	6	6	6	6	6	4	4	5	5	4	3	3	4	3	3
274	F	2	2	DIABETIC FOOT	3	HOUSEWIFE	4	2	3	NO				NO			SIM	SIM	NÃO	NÃO	79	1.72	3	3	3	3	3	0	0	0	0	2	17	2	6	6	3	3	6	5	5	5	3	3	4	5	4	4	3
275	F	1	1	PRESSURE ULCER	3	FREELANCER	5	3	2	YES				NO			SIM	SIM	SIM	SIM	83	1.62	2	3	2	2	3	3	0	1	1	2	19	0	2	3	5	5	5	3	4	3	3	4	4	5	3	5	4
276	M	1	2	DIABETIC FOOT	2	RETIRED	3	3	2	NO				NO			SIM	SIM	SIM	SIM	89	1.75	3	3	3	2	2	0	0	0	0	3	16	2	4	4	5	6	6	6	6	6	6	5	5	4	4	4	4
277	M	2	2	ERYSIPELAS	5	SYSTEMS ANALYST	4	3	2	NO				NO			SIM	NÃO	NÃO	NÃO	90	1.82	3	2	2	2	1	1	1	1	1	1	15	3	5	5	5	5	5	5	5	5	5	5	3	3	2	3	5
278	F	2	1	ERYSIPELAS	2	HOUSEWIFE	3	2	2	YES	10	280		NO			SIM	SIM	NÃO	NÃO	68	1.6	3	3	3	3	2	2	1	0	0	0	17	5	5	5	6	6	6	6	6	6	6	6	4	4	3	2	3
279	F	2	2	DERMATITIS ATOPIC	3	DRESSMAKER	5	3	2	NO				NO			SIM	SIM	NÃO	SIM	76	1.58	2	1	2	1	1	1	1	1	1	1	12	5	5	5	5	5	6	6	6	6	6	6	6	6	6	3	3
280	M	2	2	ERYSIPELAS	2	RETIRED	4	2	2	NO				NO			SIM	SIM	NÃO	NÃO	69	1.68	2	1	1	2	2	1	1	0	0	0	10	4	4	4	4	3	3	4	3	3	3	4	3	3	2	1	1
281	M	3	2	DIABETIC FOOT	1	RETIRED	2	1	1	NO				NO			SIM	SIM	SIM	SIM	75	1.75	2	2	2	2	2	2	2	0	0	0	14	4	4	4	4	4	3	3	4	4	3	3	4	5	5	4	5
282	M	3	1	ERYSIPELAS	5	MERCHANT	4	2	5	NO				NO			NÃO	SIM	SIM	SIM	86	1.8	3	2	2	0	0	0	0	0	0	0	7	3	4	3	3	3	2	2	2	4	3	3	4	4	4	4	4
283	M	1	3	ATYPICAL MYCOBACTERIOSIS	1	STUDENT	5	3	1	NO				NO			NÃO	NÃO	NÃO	NÃO	60	1.72	3	3	3	3	3	2	2	2	2	2	25	3	2	6	5	6	5	5	5	5	5	3	3	5	5	5	5
284	M	1	2	PRESSURE ULCER	1	FREELANCER	5	2	1	NO				YES	8		SIM	NÃO	NÃO	NÃO	65	1.7	2	3	3	3	3	3	3	0	3	3	26	2	4	6	6	6	6	6	6	6	6	6	6	6	4	4	4
285	F	2	2	ERYSIPELAS	2	FREELANCER	5	3	2	NO				YES	12		NÃO	NÃO	NÃO	NÃO	72	1.75	3	3	2	2	1	1	0	0	0	0	12	3	5	5	6	4	6	3	4	4	4	5	3	3	4	4	4
286	M	1	2	ERYSIPELAS	1	RETIRED	3	2	1	NO				NO			SIM	SIM	SIM	SIM	68	1.65	2	2	2	2	2	1	0	0	0	0	11	4	4	4	4	4	4	4	4	3	3	5	3	4	4	3	3
287	M	2	1	ERYSIPELAS	1	DRIVER	5	3	1	NO				NO			NÃO	NÃO	NÃO	NÃO	58	1.7	3	3	3	2	3	2	2	1	1	1	21	6	5	5	3	4	4	4	5	2	3	5	5	5	5	5	4
288	F	2	1	VENOUS ULCERA	3	RETIRED	3	2	1	NO				NO			SIM	SIM	SIM	SIM	75	1.67	1	3	2	2	0	0	0	0	0	3	11	2	3	3	4	5	5	5	5	5	5	5	4	3	3	2	2
289	F	3	2	DIABETIC FOOT	2	FREELANCER	1	2	1	YES	10	360		YES	8		SIM	SIM	SIM	SIM	86	1.82	2	1	1	1	1	0	3	2	2	3	16	2	3	3	5	5	5	5	5	4	4	3	2	2	2	2	5
290	M	2	2	DIABETIC FOOT	5	JOBLESS	5	2	3	NO				NO			NÃO	SIM	SIM	SIM	59	1.6	3	3	3	2	2	1	3	0	0	0	17	2	1	1	2	2	2	1	2	2	2	2	1	2	1	2	3
291	M	3	2	ERYSIPELAS	1	FREELANCER	1	2	1	NO				NO			NÃO	NÃO	NÃO	NÃO	62	1.67	3	3	3	3	3	2	3	0	0	0	20	5	4	4	4	4	3	4	4	4	4	3	3	4	3	3	4
292	M	2	1	VENOUS ULCERA	1	ADMINISTRATIVE MANAGER	3	2	1	NO				NO			SIM	SIM	NÃO	SIM	78	1.7	2	2	2	2	1	0	0	0	0	0	9	3	3	2	3	3	3	2	2	3	2	4	4	4	4	3	3
293	M	2	1	PRESSURE ULCER	2	FREELANCER	3	3	2	NO				NO			SIM	SIM	SIM	SIM	82	1.69	2	2	2	1	1	0	0	0	0	0	8	3	3	3	3	3	3	3	3	3	2	5	5	5	5	4	3
294	F	2	2	VENOUS ULCERA	3	FREELANCER	5	3	1	NO				YES	8		SIM	SIM	NÃO	NÃO	86	1.72	2	2	2	1	0	0	0	0	0	2	9	2	3	3	3	3	3	5	5	4	4	3	3	3	3	3	3
295	F	2	1	DIABETIC FOOT	7	FREELANCER	4	2	3	NO				NO			SIM	SIM	SIM	SIM	78	1.67	2	3	3	3	3	1	0	2	2	2	21	3	3	3	3	4	3	3	6	5	5	3	3	3	3	2	3
296	M	3	2	DIABETIC FOOT	2	ADMINISTRATIVE OFFICER	4	3	2	YES	10			NO			SIM	SIM	NÃO	NÃO	69	1.7	2	3	3	2	3	3	3	0	1	2	22	2	4	4	5	6	6	5	4	4	4	3	3	2	3	3	3
297	M	3	1	DIABETIC FOOT	7	RETIRED	1	2	5	NO				NO			SIM	SIM	NÃO	NÃO	62	1.65	2	2	2	2	2	2	0	0	0	2	14	3	4	4	4	4	5	5	4	4	3	3	4	3	3	3	3
298	F	2	2	CELLULITE	1	RETIRED	5	2	1	NO				NO			SIM	NÃO	NÃO	NÃO	58	1.58	3	3	2	2	2	2	0	1	1	2	18	2	4	4	4	4	4	5	5	5	4	4	3	3	2	4	4
299	M	3	2	SKIN BREAST INFECTION	1	RETIRED	3	3	1	NO				NO			SIM	NÃO	NÃO	NÃO	62	1.65	3	3	3	3	3	3	0	3	0	3	24	0	4	4	4	4	4	5	6	6	6	6	4	4	4	4	3
300	F	1	1	ARTERIAL ULCERA	1	RETIRED	5	3	1	NO				NO			SIM	SIM	SIM	SIM	60	1.6	3	2	0	0	0	0	0	0	0	0	5	0	2	4	4	4	5	3	5	2	5	5	1	1	0	3	2
[truncated: 43 more columns]

## Sheet: RetesteTICI
ID	DLQI -1	2	3	4	5	6	7	8	9	10	DLQI	SKINDEX-16 - 1 S	2 S	3 S	4 S	5 E	6 E	7 E	8 E	9 E	10 E	11 E	12 F	13 F	14 F	15 F	16 F	TOTAL	SK16S	SK16E	SK16F	DISCOMFORT SCALE	DLQIpré	SKSpre	SKEpre	SKFpre
57	1	2	2	2	2	0	0	1	0	3	13	0	3	1	6	3	6	6	6	6	6	3	4	2	3	5	5	65	10	36	19	10	15	8	37	19
71	1	0	1	1	0	0	0	0	0	1	4	4	0	0	3	0	6	6	0	0	0	0	0	0	0	0	0	19	7	12	0	5	2	8	11	0
75	0	2	0	0	0	0	0	1	0	0	3	1	0	3	4	2	1	0	1	0	4	0	2	0	0	0	0	18	8	8	2	5	4	7	8	2
79	0	0	0	1	1	0	0	0	0	2	4	0	3	2	1	0	0	0	1	0	0	0	2	3	0	5	4	21	6	1	14	7	5	6	0	16
97	1	0	1	2	1	0	1	1	0	1	8	3	3	3	2	2	5	2	1	4	4	4	5	4	2	2	2	48	11	22	15	9	11	11	22	15
114	1	1	1	2	1	1	1	0	0	1	9	1	4	2	3	3	2	2	3	3	3	3	1	0	0	0	0	30	10	19	1	5	10	12	18	1
125	1	1	0	2	2	1	1	0	0	2	10	2	2	3	1	2	1	1	1	1	1	1	1	1	1	1	2	22	8	8	6	8	11	8	7	5
129	1	0	1	2	1	0	3	0	1	2	11	0	2	2	2	0	5	3	0	0	0	0	0	0	0	0	4	18	6	8	4	7	9	6	8	4
146	1	2	1	0	0	0	0	0	0	1	5	3	4	3	2	0	6	2	2	3	4	3	0	2	2	2	2	40	12	20	8	10	6	13	15	9
147	2	2	2	1	0	0	0	0	1	2	10	4	5	4	4	4	5	5	4	4	3	4	4	3	2	1	1	57	17	29	11	10	12	24	21	13
152	2	0	3	2	3	3	2	2	2	3	22	3	3	3	4	4	5	5	5	1	4	3	4	3	3	4	3	57	13	27	17	7	25	14	30	15
163	2	1	1	2	1	1	1	1	0	1	11	3	3	2	1	2	2	3	2	1	1	2	2	2	2	3	3	34	9	13	12	7	10	9	12	11
258	2	2	1	1	1	0	0	0	1	1	9	1	1	0	2	2	5	2	2	3	5	0	0	0	3	2	2	30	4	19	7	9	11	3	21	7
261	2	1	2	1	2	0	0	0	0	0	8	4	4	4	3	6	6	3	4	3	3	3	3	3	3	3	3	58	15	28	15	10	9	17	30	18
270	1	1	0	0	0	1	0	0	0	0	3	2	0	0	0	0	0	0	0	0	0	0	0	0	0	0	0	2	2	0	0	0	4	2	0	2
286	1	1	2	2	2	1	0	0	0	0	9	4	4	4	3	4	4	3	3	3	3	3	3	4	3	3	3	54	15	23	16	8	11	16	27	17
291	3	3	3	3	3	3	3	0	0	2	23	6	5	4	4	3	3	5	4	4	4	3	3	4	3	3	4	62	19	26	17	10	20	17	27	24
294	2	2	2	1	0	0	0	0	0	3	10	2	3	3	3	3	3	5	3	4	3	3	3	3	3	3	4	51	11	24	16	10	9	11	27	15
299	2	3	3	3	3	3	0	2	0	2	21	0	4	4	4	4	4	5	4	3	5	6	4	4	4	4	3	62	59	31	19	10	24	65	37	19
300	2	1	1	0	0	0	0	0	0	0	4	0	2	3	2	4	5	4	3	2	4	5	1	1	0	3	2	41	39	27	7	7	5	44	29	7

## Sheet: ResponsivoTICI
ID	DLQI -1	2	3	4	5	6	7	8	9	10	DLQI	SKINDEX-16 - 1 S	2 S	3 S	4 S	5 E	6 E	7 E	8 E	9 E	10 E	11 E	12 F	13 F	14 F	15 F	16 F	TOTAL	SK16S	SK16E	SK16F	DISCOMFORT SCALE	BETTER	DLQIpré	SKSpre	SKEpre	SKFpre
22	0	0	3	0	3	3	0	0	0	3	12	0	0	0	0	2	0	1	0	2	0	0	0	3	0	0	5	13	0	5	8	8	sim	8	8	32	18
48	0	0	3	0	1	0	0	1	0	0	5	1	2	1	1	2	6	0	2	0	4	3	0	3	2	4	6	37	5	17	15	7	sim	13	4	17	15
34	1	1	3	0	3	0	3	0	1	2	14	2	2	2	2	6	3	1	3	3	3	2	2	2	1	1	6	41	8	21	12	7	sim	25	24	33	27
49	0	3	3	2	3	0	0	1	0	3	15	1	2	3	4	4	5	5	2	4	4	5	6	4	6	6	6	67	10	29	28	10	sim	18	13	30	28
64	3	3	3	0	1	0	0	0	0	1	11	2	3	0	3	5	3	2	4	4	3	3	2	3	0	4	5	46	8	24	14	3	sim	13	10	25	15
76	0	2	3	3	2	0	2	0	2	2	16	0	0	4	4	0	5	4	5	5	4	4	5	5	3	3	3	54	8	27	19	6	sim	20	10	30	20
78	2	2	2	1	1	0	0	0	0	1	9	0	0	3	5	4	6	3	2	1	5	3	1	1	1	1	1	37	8	24	5	7	sim	10	9	24	6
77	1	1	0	0	0	0	2	2	1	1	8	1	2	0	3	4	4	4	4	5	5	5	2	4	2	3	3	51	6	31	14	9	sim	10	7	31	15
79	0	0	0	1	1	0	0	0	0	2	4	0	4	1	0	0	0	0	0	0	0	0	2	3	0	5	5	20	5	0	15	5	sim	5	6	0	16
88	1	0	0	0	0	0	2	0	0	0	3	0	0	0	0	5	0	0	0	3	0	0	0	0	0	0	0	8	0	8	0	5	sim	4	1	10	2
96	2	1	1	2	1	0	0	1	1	2	11	3	3	2	3	3	3	3	1	1	2	1	3	1	1	0	0	30	11	14	5	8	sim	12	13	15	6
104	1	0	1	1	0	0	0	0	0	0	3	3	2	3	3	2	1	1	0	0	0	2	2	1	2	0	0	22	11	6	5	7	sim	4	12	9	7
105	1	1	0	0	0	0	0	1	0	1	4	2	3	3	2	1	1	0	1	1	1	1	2	2	0	0	0	20	10	6	4	6	sim	5	11	6	8
126	2	1	1	0	0	0	1	1	0	0	6	1	1	2	2	1	1	1	0	0	0	0	0	0	2	0	0	11	6	3	2	6	sim	8	9	6	5
130	2	0	3	3	3	0	3	2	2	3	21	3	4	6	6	6	6	1	5	0	3	5	3	6	4	6	6	70	19	26	25	10	não	22	10	24	25
144	1	0	0	0	0	0	0	0	1	0	2	0	0	2	1	2	0	0	1	0	0	0	0	0	0	0	0	6	3	3	0	4	não	0	2	3	0
153	1	1	1	1	1	2	3	2	2	2	16	3	5	5	5	5	5	5	5	4	5	5	5	3	2	3	5	70	18	34	18	5	sim	19	20	35	20
197	1	1	2	2	1	0	0	0	0	0	7	0	0	0	3	2	3	6	6	6	3	2	1	1	2	1	3	39	3	28	8	7	sim	8	13	34	10
199	0	0	2	0	3	0	2	0	0	0	7	0	0	0	3	2	3	5	4	5	3	2	1	1	3	3	2	37	3	24	10	5	sim	9	3	28	11
